# Supplementary material for: Perioperative Outcomes of Noncardiac Surgical and Interventional Procedures in Adults with Single-Ventricle Physiology: A Retrospective Cohort Study
Source: J Clin Med. 2026 Jun 24;15(13):4921. doi: 10.3390/jcm15134921 (PMC13361643; doi:10.3390/jcm15134921)
Supplement: Supplementary file 1 [file jcm-15-04921-s001.zip]

Archive with 1 entries (1 files):
- jcm-4331498-supplementary.pdf
